# Supplementary material for: Grenadian cats as potential reservoir for Leptospira
Source: PLoS Negl Trop Dis. 2024 Dec 26;18(12):e0012784. doi: 10.1371/journal.pntd.0012784 (PMC11709269; doi:10.1371/journal.pntd.0012784)
Supplement: S1 Table — (XLSX) [file pntd.0012784.s001.xlsx]

## Sheet: Sheet1
S1 Table
Cat (Sample ID)	~ Age	Gender	PCR on Serum	PCR on Urine
29588	1 year	F	+	-
28987	1 year	M	+	-
29856	11 m	M	+	-
30674	1 year	F	-	+
30962	14 m	F	-	+
31061	6 years	F	+	+
31488	6 m	M	+	+
31439	1 year	M	+	-
