# Supplementary material for: Grenadian cats as potential reservoir for Leptospira
Source: PLoS Negl Trop Dis. 2024 Dec 26;18(12):e0012784. doi: 10.1371/journal.pntd.0012784 (PMC11709269; doi:10.1371/journal.pntd.0012784)
Supplement: S2 Table — (XLSX) [file pntd.0012784.s002.xlsx]

## Sheet: Sheet1
S2 Table
	Leptospira Positive	Leptospira Negative
Urine	17	131
Serum	25	111
